# Supplementary material for: Probing Reactivity with External Forces: The Case of Nitroacetamides in Water
Source: Molecules. 2023 Dec 19;29(1):9. doi: 10.3390/molecules29010009 (PMC10780269; doi:10.3390/molecules29010009)
Supplement: Supplementary file 1 [file molecules-29-00009-s001.zip]

Archive with 1 entries (1 files):
- molecules-2697437-supplementary.pdf
